# Supplementary material for: OptCom: A Multi-Level Optimization Framework for the Metabolic Modeling and Analysis of Microbial Communities
Source: PLoS Comput Biol. 2012 Feb 2;8(2):e1002363. doi: 10.1371/journal.pcbi.1002363 (PMC3271020; doi:10.1371/journal.pcbi.1002363)
Supplement: Table S1 — Updated model of D. vulgaris and details of the model corrections. (XLSX) [file pcbi.1002363.s001.xlsx]

## Sheet: Read Me
OptCom: A Multi-Level Optimization Framework for the Metabolic Modeling and Analysis of Microbial Communities
Ali R. Zomorrodi and Costas D. Maranas
PLoS Computational Biology
This file contains the updated model for D. vulgaris and includes the following worksheets
Read Me	The current worksheet
Reactions	List of the rxns in the model with a brief summary of corrections made to each reaction
Compounds	List of the compounds in the model
Details of corrections	More details about some of the modifications to the model (such as details of BLAST analysis, etc)
Unbounded rxns	List of the unbounded rxns in the original model of D. vulgaris, which may signify the presence of loops

## Sheet: Reactions
LIST OF THE REACTIONS:
[c]: Cytosol [e]: Extracellulalr environmenet
Abbreviation	Expanded name	Rxn equation	Rxn name in stolyar's model	Model Seed ID	KEGG ID	Rxn equation in Stolyar's model	Corrections	Comments
SADT	ATP:sulfate adenylyltransferase	[c]: 1 atp + 1 so4 + 1 h --> 1 aps + 1 Ppi	D01	rxn00379	R00529	[c]: 1 ATP + 1 SO4 + 1 H+ --> 1 APS	ppi (Ppi) was added to the equation	Abbreviation similar to SADT2 in iAF1260
SOXDR	AMP,sulfite:(acceptor) oxidoreductase	[c]: 1 aps + 1 c3_red --> 1 so3 + 1 c3_ox + 1 amp	D02	rxn05903	R00860	[c]: 1 APS + 1 C3(red) --> 1 SO3	c3_ox (C3(ox)) and amp (AMP) were added to the equation	The rxn does not exist in iAF1260 model. The abbreviation is suggested in this study
HFOXDR	Hydrogen:ferricytochrome-c3 oxidoreductase	[c]: 1 h2 + 1 c3_ox --> 1 c3_red + 2 h	D03	rxn06557	R04015	[c]: 1 H2 + 1 C3(ox) --> 1 C3(red) + 2 H+	c3_ox (C3(ox)) was added to the equation	The rxn does not exist in iAF1260 model. The abbreviation is suggested in this study
FRH	Ferredoxin-reducing hydrogenase	[c]: 1 h2 + 1 fdxox <==> 1 fdxrd	D04	-	-	[c]: 1 H2 + 1 Fdx(ox) <==> 1 Fdx(red)	fdxox (Fdx(ox)) was added to the equation	The rxn does not exist in iAF1260 model. The abbreviation is suggested in this study. The enzyme names given in Stolyar' paper (PMID:17353934) was used as rxn name
SULR	Hydrogen-sulfide:NAD+ oxidoreductase	[c]: 3 nadh + 1 so3 --> 6 h + 1 h2s + 3 nad	D05	- (similar to RXN623)	- (similar to R00858)	[c]: 3 NADH + 1 SO3 --> 6 H+ + 1 H2S + 3 NAD	nad (NAD) was added to the equation	Abbreviation similar to SULRi in iAF1260
FADOXDR	FAD oxidoreductase	[c]: 3 fadh2 + 1 so3 --> 3 fad + 6 h + 1 h2s	D06	-	-	[c]: 3 FADH + 1 SO3 --> 3 FAD + 6 H+ + 1 H2S	fad (FAD) was added to the equation	The rxn does not exist in iAF1260 model. The abbreviation is suggested in this study. The enzyme names given in Stolyar' paper (PMID:17353934) was used as rxn name
SULFR	Hydrogen-sulfide:ferredoxin oxidoreductase	[c]: 3 fdxrd + 1 so3 --> 6 h + 1 h2s + 3 fdxox	D07	- (similar to RXN14057)	- (Similar to R00859)	[c]: 3 Fdx(red) + 1 SO3 --> 6 H+ + 1 H2S + 3 Fdx(ox)	fdxox (Fdx(ox)) was added to the equation	The rxn does not exist in iAF1260 model. The abbreviation is suggested in this study. The enzyme names given in Stolyar' paper (PMID:17353934) was used as rxn name
SUCDH	Succinate dehyrdogenase	[c]: 1 fadh2 + 1 q8 --> 1 fad + 1 q8h2	D08	rxn10126	-	[c]: 1 FADH + 1 Q --> 1 FAD + 1 QH2	q8 (Q) and q8h2 (QH2) were added to the equation	The rxn does not exist in iAF1260 model. The abbreviation is suggested in this study
UFOXDR	Ubiquinol:ferricytochrome-c3 oxidoreductase	[c]: 1 q8h2 + 1 c3_ox --> 1 c3_red + 1 q8	D09	-	-	[c]: 1 QH2 + 1 C3(ox) --> 1 C3(red) + 1 Q	cr_ox (C3(ox)) and q8 (Q) were added to the equation	No name provided for this rxn Ihe Stolyar's model. The name given here is just a suggestion. Also, the rxn does not exist in iAF1260 model. The abbreviation is suggested in this study
ATPS	ATP synthase	[c]: 1 adp + 2 h --> 1 atp	D10	-	-	[c]: 1 ADP + 2 H+ --> 1 ATP	-	The coefficient of h in this equation need to be adjusted so that the simulated growth rate match experimental data (PMID:17353934). Abbreviation from iAF1260
ADK1	ATP:AMP phosphotransferase	[c]: 1 atp + 1 amp <==> 2 adp	D11			[c]: 1 ATP + 1 AMP <==> 2 ADP	amp (AMP) was added to the equation	Abbreviation from iAF1260
LDH	L/D lactate dehydrogenase	[c]: 1 lac-L + 1 fdxox --> 1 pyr + 1 fdxrd	D12	-	-	[c]: 1 Lac + 1 Fdx(ox) --> 1 Pyr + 1 Fdx(red)	fdxox (Fdx(ox)) was added to the equation	The rxn does not exist in iAF1260 model. The abbreviation is suggested in this study. The enzyme names given in Stolyar' paper (PMID:17353934) was used as rxn name
LDH_D	L/D lactate dehydrogenase	[c]: 1 lac-L + 1 nad --> 1 pyr + 1 nadh + 1 h	D13	rxn00499	R00703	[c]: 1 Lac + 1 NAD --> 1 Pyr + 1 NADH + 1 H+	nad (NAD) and h (H+) were added to the equation	Abbreviation from iAF1260
PFOXDR	Pyruvate ferrodoxin oxidoreductase	[c]: 1 pyr + 1 fdxox + 1 coa <==> 1 accoa + 1 co2 + 1 fdxrd + 1 h	D14	rxn05938	-	[c]: 1 Pyr + 1 Fdx(ox) + 1 CoA <==> 1 AcCoA + 1 CO2 + 1 Fdx(red) + 1 H+	Fdx(ox), CoA and H+ were added to the equation. Irreversabiliy constraint was relaxed.	The rxn does not exist in iAF1260 model. The abbreviation is suggested in this study
PGI	D-Glucose-6-phosphate ketol-isomerase	[c]: 1 g6p <==> 1 f6p	D15	rxn00558	R02740 & R00771	[c]: 1 G6P <==> 1 F6P	-	Abbreviation from iAF1260 model
G6PDH	Glucose-6-P dehydrogenase	[c]: 1 g6p + 1 nadp --> 1 ru5p-D + 2 nadph	D16	-	-	[c]: 1 G6P + 1 NADP --> 1 Ribu5P + 2 NADPH	nadp (NADP) was added to the equation	The rxn does not exist in iAF1260 model. The abbreviation is suggested in this study. The enzyme names given in Stolyar' paper (PMID:17353934) was used as rxn name
PFK	PPi-Fructose-6P 1-phosphotransferase	[c]: 1 f6p + 1 atp --> 1 fdp + 1 adp	D17	-	-	[c]: 1 F6P + 1 ATP --> 1 FBP + 1 ADP	-	The rxn does not exist in iAF1260 model. The abbreviation is suggested in this study. The enzyme names given in Stolyar' paper (PMID:17353934) was used as rxn name
FBP	D-Fructose-1,6-bisphosphate 1-phosphohydrolase	[c]: 1 fdp + 1 h2o --> 1 f6p + 1 pi + 1 h	D18	rxn00549	R00762 & R04780	[c]: 1 FBP + 1 H2O --> 1 F6P + 1 Pi + 1 H+	h2o (H2O), h (H+) and pi (Pi) were added to the equation	Abbrevation from the iAF1260 model
FBA	Fructose bisphosphate aldolase	[c]: 1 fdp <==> 2 g3p	D19	-	-	[c]: 1 FBP <==> 2 GAP	-	The rxn does not exist in iAF1260 model. The abbreviation is suggested in this study. The enzyme names given in Stolyar' paper (PMID:17353934) was used as rxn name
TKT1	Sedoheptulose-7-phosphate:D-glyceraldehyde-3-phosphate	[c]: 1 r5p + 1 xu5p-D <==> 1 s7p + 1 g3p	D20	rxn01200	R01641	[c]: 1 R5P + 1 X5P <==> 1 Sed7P + 1 GAP	-	Abbrevation from the iAF1260 model
TALA	Sedoheptulose-7-phosphate:D-glyceraldehyde-3-phosphate	[c]: 1 s7p + 1 g3p <==> 1 e4p + 1 f6p	D21	rxn01333	R01827 & R08575	[c]: 1 Sed7P + 1 GAP <==> 1 E4P + 1 F6P	-	Abbrevation from the iAF1260 model
TKT2	D-Fructose 6-phosphate:D-glyceraldehyde-3-phosphate glycolaldehyde	[c]: 1 xu5p-D + 1 e4p <==> 1 f6p + 1 g3p	D22	rxn00785	R01830 & R01067	[c]: 1 X5P + 1 E4P <==> 1 F6P + 1 GAP	-	Abbrevation from the iAF1260 model
RPI	D-Ribose-5-phosphate ketol-isomerase	[c]: 1 ru5p-D <==> 1 r5p	D23	rxn00777	R01056	[c]: 1 Ribu5P <==> 1 R5P	-	Abbrevation from the iAF1260 model
RPE	D-Ribulose-5-phosphate 3-epimerase	[c]: 1 ru5p-D <==> 1 xu5p-D	D24	rxn01116	R01529	[c]: 1 Ribu5P <==> 1 X5P	-	Abbrevation from the iAF1260 model
GPDH	Glyceraldehyde-3P dehydrogenase; phosphoglycerate kinase	[c]: 1 g3p + 1 adp + 1 nad <==> 1 3pg + 1 atp + 1 nadh	D25	-	-	[c]: 1 GAP + 1 ADP + 1 NAD <==> 1 3PG + 1 ATP + 1 NADH	nad (NAD) was added to the equation	The rxn does not exist in iAF1260 model. The abbreviation is suggested in this study. The enzyme names given in Stolyar' paper (PMID:17353934) was used as rxn name
PGMTe	Phosphoglycerate mutase; enolase	[c]: 1 3pg <==> 1 pep	D26	-	-	[c]: 1 3PG <==> 1 PEP	-	The rxn does not exist in iAF1260 model. The abbreviation is suggested in this study. The enzyme names given in Stolyar' paper (PMID:17353934) was used as rxn name
PYK_f	ATP:pyruvate O2-phosphotransferase	[c]: 1 pep + 1 adp --> 1 pyr + 1 atp	D27	rxn00148	R00200	[c]: 1 PEP + 1 ADP --> 1 Pyr + 1 ATP	-	Abbrevation (PYK) from the iAF1260 model
PYK_b	ATP:pyruvate O2-phosphotransferase	[c]: 1 pyr + 1 atp --> 1 pep + 1 adp	D28	rxn00148	R00200	[c]: 1 Pyr + 1 ATP --> 1 PEP + 1 ADP	adp (ADP) was added to the equation	Abbrevation (PYK) from the iAF1260 model
PYRCO2L	Pyruvate:carbon-dioxide ligase (ADP-forming)	[c]: 1 pyr + 1 co2 + 1 atp --> 1 oaa + 1 adp	D29	rxn00250	R00344	[c]: 1 Pyr + 1 CO2 + 1 ATP --> 1 OAA + 1 ADP	-	The rxn does not exist in iAF1260 model. The abbreviation is suggested in this study
PTAr	Acetyl-CoA:orthophosphate acetyltransferase	[c]: 1 accoa 1 pi + 1 h <==> 1 actp + 1 coa	D30	rxn00173	R00230	[c]: 1 AcCoA 1 Pi + 1 H+ <==> 1 AcP + 1 CoA	pi (Pi), h (H+) and coa (CoA) were added to the equation. Irreversability constriant was relaxed.	Abbrevation from the iAF1260 model
ACKr	ATP:acetate phosphotransferase	[c]: 1 adp + 1 actp <==> 1 ac + 1 atp + 1 h	D31	rxn00225	R00315	[c]: 1 ADP + 1 AcP <==> 1 AcOH + 1 ATP + 1 H+	h (H+) was added to the equation. Irreversability constraint was relaxed	Abbrevation from the iAF1260 model
CS	Citrate oxaloacetate-lyase ((pro-3S)-CH2COO- -> acetyl-CoA)	[c]: 1 accoa + 1 oaa + 1 h2o --> 1 cit + 1 coa + 1 h	D32	rxn00256	R00351	[c]: 1 AcCoA + 1 OAA + 1 H2O --> 1 Cit + 1 CoA + 1 H+	h2o (H2O), h (H+) and coa (CoA) were added to the equation	Abbrevation from the iAF1260 model
ACS	Acetate:CoA ligase (AMP-forming)	[c]: 1 ac + 1 atp + 1 coa + 1 h --> 1 accoa + 1 amp + 1 ppi	D33	rxn00175	R00235	[c]: 1 AcOH + 1 ATP + 1 CoA + 1 H+ --> 1 AcCoA + 1 AMP + 1 PPi	coa (CoA), h (H+), amp (AMP) and ppi (Ppi) were added to the equation	Abbrevation from the iAF1260 model
CHL	Citrate hydro-lyase	[c]: 1 cit <==> 1 icit	D34	rxn00973	R01324	[c]: 1 Cit <==> 1 Isocit	-	The rxn does not exist in iAF1260 model. The abbreviation is suggested in this study
ICDHyr	socitrate:NADP+ oxidoreductase (decarboxylating)	[c]: 1 icit + 1 nadp <==> 1 akg + 1 co2 + 1 nadph	D35	rxn00198	R00267	[c]: 1 Isocit + 1 NADP <==> 1 aKG + 1 CO2 + 1 NADPH	nadp (NADP) was added to the equation	Abbrevation from the iAF1260 model
SUCOAS	Succinate:CoA ligase (ADP-forming)	[c]: 1 succoa + 1 adp + 1 pi <==> 1 succ + 1 atp + 1 coa	D36	rxn00285	R00405	[c]: 1 SucCoA + 1 ADP + 1 Pi <==> 1 Suc + 1 ATP + 1 CoA	pi (Pi) and coa (CoA) were added to the equation	Abbrevation from the iAF1260 model
SUCOXDR	Succinate:(acceptor) oxidoreductase	[c]: 1 succ + 1 fad <==> 1 fum + 1 fadh2	D37	rxn00288	R00408	[c]: 1 Suc + 1 FAD <==> 1 fum + 1 FADH	fad (FAD) was added to the equation	The rxn does not exist in iAF1260 model. The abbreviation is suggested in this study
FUM	(S)-Malate hydro-lyase	[c]: 1 fum <==> 1 mal-L + 1 H2O	D38	rxn00799	R01082	[c]: 1 fum <==> 1 Mal	h2o (H2O) was added to the equation	Abbrevation from the iAF1260 model
ME2	(S)-Malate:NADP+ oxidoreductase(oxaloacetate-decarboxylating)	[c]: 1 mal-L + 1 nadp <==> 1 pyr + 1 co2 + 1 nadph	D39	rxn00161	R00216	[c]: 1 Mal + 1 NADP <==> 1 Pyr + 1 CO2 + 1 NADPH	nadp (NADP) was added to the equation	Abbrevation from the iAF1260 model
GLUD	L-Glutamate:NAD+ oxidoreductase (deaminating)	[c]: 1 akg + 1 nadh + 1 nh4 + 1 h --> 1 glu-L + 1 nad + 1 h2o	D40	rxn00182	R00243	[c]: 1 aKG + 1 NADH + 1 NH3 + 1 H+ --> 1 Glu + 1 NAD + 1 H2O	h (H+), nad (NAD) and h2o (H2O) were added to the equation	The rxn does not exist in iAF1260 model. The abbreviation is suggested in this study
GLUSy	L-Glutamate:NADP+ oxidoreductase (transaminating)	[c]: 1 akg + 1 gln-L + 1 nadph + 1 h <==> 2 glu-L + 1 nadp	D41	rxn00085	R00114	[c]: 1 aKG + 1 Gln + 1 NADPH + 1 H+ <==> 2 Glu + 1 NADP	h (H+) and nadp (NADP) were added to the equation	Abbrevation from the iAF1260 model
GLNS	L-Glutamate:ammonia ligase (ADP-forming)	[c]: 1 glu-L + 1 atp + 1 nh4 <==> 1 gln-L + 1 adp + 1 pi + 1 h	D42	rxn00187	R00253	[c]: 1 Glu + 1 ATP + 1 NH3 <==> 1 Gln + 1 ADP + 1 Pi + 1 H+	adp (ADP), pi (Pi) and h (H+) were added to the equation	Abbrevation from the iAF1260 model
ASPTA	L-Aspartate:2-oxoglutarate aminotransferase	[c]: 1 oaa + 1 glu-L --> 1 akg + 1 asp-L	D43	rxn00260	R00355	[c]: 1 OAA + 1 Glu --> 1 aKG + 1 Asp	-	Abbrevation from the iAF1260 model
ASNS	L-Asparagine amidohydrolase	[c]: 1 asp-L + 2 atp + 1 nh4 <==> 1 asn-L + 2 adp + 2 pi	D44	- (Similar to rxn00342)	- (Similar to R00485)	[c]: 1 Asp + 2 ATP + 1 NH3 <==> 1 Asn + 2 ADP	adp (ADP) and pi (Pi) were added to the equation	The rxn does not exist in iAF1260 model. The abbreviation is suggested in this study. The enzyme names given in Stolyar' paper (PMID:17353934) was used as rxn name
ASPSDH	Aspartate semialdehyde dehydrogenase	[c]: 1 asp-L + 1 atp + 1 nadph --> 1 aspsa + 1 adp + 1 nadp	D45	-	-	[c]: 1 Asp + 1 ATP + 1 NADPH --> 1 ASA + 1 ADP + 1 NADP	adp (ADP) and nadp (NADP) were added to the equation	The rxn does not exist in iAF1260 model. The abbreviation is suggested in this study. The enzyme names given in Stolyar' paper (PMID:17353934) was used as rxn name
DHDPS	L-Aspartate-4-semialdehyde hydro-lyase (adding pyruvate and	[c]: 1 pyr + 1 aspsa --> 1 23dhdp + 2 h2o + 1 h	D46	rxn01644	R02292	[c]: 1 Pyr + 1 ASA --> 1 DDP + 2 H2O + 1 H+	H2O and H+ were added to the equation	Abbrevation from the iAF1260 model
DHDPRy	2,3,4,5-Tetrahydrodipicolinate:NADP+ oxidoreductase	[c]: 1 23dhdp + 1 nadph + 1 h --> 1 thdp + 1 nadp	D47	rxn02929	R04199	[c]: 1 DDP + 1 NADPH + 1 H+ --> 1 THDP + 1 NADP	h (H+) and nadp (NADP) were added to the equation	Abbrevation from the iAF1260 model
SDPT	N-Succinyl-L-2,6-diaminoheptanedioate	[c]: 1 succoa + 1 thdp + 1 glu-L --> 1 akg + 1 sl26da + 1 coa	D48	- (Similar to rxn03087)	- (Similar to R04475)	[c]: 1 SucCoA + 1 THDP + 1 Glu --> 1 aKG + 1 SDAP + 1 CoA	coa (CoA) was added to the equation	The rxn does not exist in iAF1260 model. The abbreviation is suggested in this study
SDPDS	N-Succinyl-LL-2,6-diaminoheptanedioate amidohydrolase	[c]: 1 sl26da + 1 h2o --> 1 succ + 1 26dap-M	D49	rxn01973	R02734	[c]: 1 SDAP + 1 H2O --> 1 Suc + 1 mDAP	h2o (H2O) was added to the equation	Abbrevation from the iAF1260 model
DAPDC	meso-2,6-Diaminoheptanedioate carboxy-lyase	[c]: 1 26dap-M + 1 h --> 1 lys-L + 1 co2	D50	-	R00451	[c]: 1 mDAP + 1 H+ --> 1 Lys + 1 CO2	h (H+) was added to the equation	Abbrevation from the iAF1260 model
PROOX	Pyrroline-5-carboxylate, gamma-glutamyl phosphate reductase, gamma-glutamyl phosphate reductase	[c]: 1 glu-L + 1 atp + 2 nadph --> 1 pro-L + 1 adp + 2 nadp	D51	-	-	[c]: 1 Glu + 1 ATP + 2 NADPH --> 1 Pro + 1 ADP + 2 NADP	adp (ADP) and nadp (NADP) were added to the equation	The rxn does not exist in iAF1260 model. The abbreviation is suggested in this study. The enzyme names given in Stolyar' paper (PMID:17353934) was used as rxn name
GLUACTR	Glutamate N-acetyltransferase/amino-acid acetyltransferase, argininosuccinate lyase, argininosuccinate synthase, ornithine carbamoyltransferase, acetylglutamate kinase, possible acetylornithine transaminase, N-acetyl-gamma-glutamyl-phosphate reductase, carbamoyl-phosphate synthase, both subunits, Not found: acetylornithine deacetylase	[c]: 1 accoa + 1 asp-L + 1 glu-L + 1 gln-L + 1 co2 + 5 atp + 1 nadph --> 1 akg + 1 fum + 1 arg-L + 1 nadp + 5 adp + 1 coa	D52	-	-	[c]: 1 AcCoA + 1 Asp + 1 Glu + 1 Gln + 1 CO2 + 5 ATP + 1 NADPH --> 1 aKG + 1 fum + 1 Arg + 1 NADP + 5 ADP + 1 CoA	nadp (NADP), adp (ADP) and coa (CoA) were added to the equation	The rxn does not exist in iAF1260 model. The abbreviation is suggested in this study. The enzyme names given in Stolyar' paper (PMID:17353934) was used as rxn name
HSDy	L-Homoserine:NADP+ oxidoreductase	[c]: 1 aspsa + 1 nadph --> 1 hom-L + 1 nadp	D53	rxn01302	R01775	[c]: 1 ASA + 1 NADPH --> 1 Hse + 1 NADP	nadp (NADP) was added to the equation	Abbrevation from the iAF1260 model
ACTTS	Acetolactate synthase, ketol-acid reductoisomerase, branched-chain amino acid aminotransferase, dihydroxy-acid dehydratase, threonine dehydratase	[c]: 1 pyr + 1 glu-L + 1 thr-L + 1 nadph --> 1 akg + 1 ile-L + 1 co2 + 1 nh4 + 1 nadp	D54	-	-	[c]: 1 Pyr + 1 Glu + 1 Thr + 1 NADPH --> 1 aKG + 1 Ile + 1 CO2 + 1 NH3 + 1 NADP	nadp (NADP) was added to the equation	The rxn does not exist in iAF1260 model. The abbreviation is suggested in this study. The enzyme names given in Stolyar' paper (PMID:17353934) was used as rxn name
GHMT2r	5,10-Methylenetetrahydrofolate:glycine hydroxymethyltransferase	[c]: 1 ser-L + 1 thf <==> 1 gly + 1 mlthf + 1 h2o	D55	rxn00692	R00945	[c]: 1 Ser + 1 THF <==> 1 Gly + 1 mTHF + 1 H2O	thf (THF) and h2o (H2O) were added to the equation	Abbrevation from the iAF1260 model
MTHFDH	Formyl-H4F deformylase, methylene-H4F dehydrogenase methenyl-H4F cyclohydrolase	[c]: 1 mlthf + 1 nadp --> 1 nadph + 1 for + 1 thf	D56	-	-	[c]: 1 mTHF + 1 NADP --> 1 NADPH + 1 Form + 1 THF	nadp (NADP) and thf (THF) were added to the equation	The rxn does not exist in iAF1260 model. The abbreviation is suggested in this study. The enzyme names given in Stolyar' paper (PMID:17353934) was used as rxn name
GLYCL	Glycine synthase	[c]: 1 gly + 1 nad + 1 thf --> 1 co2 + 1 mlthf + 1 nadh + 1 nh4	D57	rxn00908	R01221	[c]: 1 Gly + 1 NAD + 1 THF --> 1 CO2 + 1 mTHF + 1 NADH + 1 NH3	thf (THF) wad added to the equation	Abbrevation from the iAF1260 model
SKDH	3-dehydroquinate dehydratase, type II; shikimate 5-dehydrogenase, dehydroquinate synthase, DHAP synthase	[c]: 1 e4p + 1 pep + 1 nadph <==> 1 skm + 1 nadp	D58	-	-	[c]: 1 E4P + 1 PEP + 1 NADPH <==> 1 SKA + 1 NADP	nadp (NADP) was added to the equation	The rxn does not exist in iAF1260 model. The abbreviation is suggested in this study. The enzyme names given in Stolyar' paper (PMID:17353934) was used as rxn name
CHRS	Chorismate synthase, 3-phosphoshikimate 1-carboxyvinyltransferase, 3-phosphoshikimate 1-carboxyvinyltransferase	[c]: 1 pep + 1 skm + 1 atp --> 1 chor + 1 adp	D59	-	-	[c]: 1 PEP + 1 SKA + 1 ATP --> 1 CHR + 1 ADP	adp (ADP) was added to the equation	The rxn does not exist in iAF1260 model. The abbreviation is suggested in this study. The enzyme names given in Stolyar' paper (PMID:17353934) was used as rxn name
CHORM	Chorismate pyruvatemutase	[c]: 1 chor --> 1 pphn	D60	rxn01256	R01715	[c]: 1 CHR --> 1 PPA	-	Abbrevation from the iAF1260 model
PPHNDH1	Prephenate dehydrogenase; aromatic amino acid transaminase	[c]: 1 glu-L + 1 pphn + 1 nad --> 1 akg + 1 tyr-L + 1 co2 + 1 nadh	D61	-	-	[c]: 1 Glu + 1 PPA + 1 NAD --> 1 aKG + 1 Tyr + 1 CO2 + 1 NADH	nad (NAD) was added to the equation	The rxn does not exist in iAF1260 model. The abbreviation is suggested in this study. The enzyme names given in Stolyar' paper (PMID:17353934) was used as rxn name
PPHNDH2	Prephenate dehydrogenase; aromatic amino acid transaminase	[c]: 1 glu-L + 1 pphn --> 1 akg + 1 phe-L + 1 co2	D62	-	-	[c]: 1 Glu + 1 PPA --> 1 aKG + 1 Phe + 1 CO2	-	The rxn does not exist in iAF1260 model. The abbreviation is suggested in this study. The enzyme names given in Stolyar' paper (PMID:17353934) was used as rxn name
AR5PT	Anthranilate phosphoribosyltransferase (R01073), anthranilate synthase component I (R00985), indole-3-glycerol phosphate synthase (R03508)	[c]: 1 r5p + 1 gln-L + 1 chor + 2 atp --> 1 g3p + 1 pyr + 1 glu-L + 1 indole + 1 co2 + 2 adp	D63	-	-	[c]: 1 R5P + 1 Gln + 1 CHR + 2 ATP --> 1 GAP + 1 Pyr + 1 Glu + 1 Ind + 1 CO2 + 2 ADP	adp (ADP) was added to the equation	The rxn does not exist in iAF1260 model. The abbreviation is suggested in this study. The enzyme names given in Stolyar' paper (PMID:17353934) was used as rxn name
TRPS2	L-Serine hydro-lyase (adding indoleglycerol-phosphate)	[c]: 1 ser-L + 1 indole --> 1 trp-L + 1 h2o	D64	rxn00474	R00674	[c]: 1 Ser + 1 Ind --> 1 Trp + 1 H2O	h2o (H2O) was added to the equation	Abbrevation from the iAF1260 model
ACLS	2-Acetolactate pyruvate-lyase (carboxylating)	[c]: 2 pyr + 1 h --> 1 alac-S + 1 co2	D65	rxn00003	R00006	[c]: 2 Pyr --> 1 ALC + 1 CO2	co2 (CO2) and h (H+) were added to the equation	Abbrevation from the iAF1260 model
KADTi	Ketol-acid reductoisomerase; dihydroxy-acid dehydratase	[c]: 1 alac-S + 1 nadph + 1 h --> 1 3mob + 1 co2 + 1 nadp	D66	-	-	[c]: 1 ALC + 1 NADPH + 1 H+ --> 1 aIVA + 1 CO2 + 1 NADP	h (H+) and nadp (NADP) were added to the equation	The rxn does not exist in iAF1260 model. The abbreviation is suggested in this study. The enzyme names given in Stolyar' paper (PMID:17353934) was used as rxn name
VALTA	L-Valine:2-oxoglutarate aminotransferase	[c]: 1 glu-L + 1 3mob --> 1 akg + 1 val-L	D67	rxn00903	R01214	[c]: 1 Glu + 1 aIVA --> 1 aKG + 1 Val	-	Abbrevation from the iAF1260 model
ALATRA	Alanine racemase, transaminase (putative)	[c]: 1 pyr + 1 val-L --> 1 ala-L + 1 3mob	D68	-	-	[c]: 1 Pyr + 1 Val --> 1 Ala + 1 aIVA	-	The rxn does not exist in iAF1260 model. The abbreviation is suggested in this study. The enzyme names given in Stolyar' paper (PMID:17353934) was used as rxn name
MOBDH	2-isopropylmalate synthase, 3-isopropylmalate dehydrogenase, branched-chain amino acid aminotransferase, 3-isopropylmalate dehydratase (isomerase)	[c]: 1 accoa + 1 glu-L + 1 3mob + 1 nad --> 1 akg + 1 leu-L + 1 co2 + 1 nadh + 1 coa	D69	-	-	[c]: 1 AcCoA + 1 Glu + 1 aIVA + 1 NAD --> 1 aKG + 1 Leu + 1 CO2 + 1 NADH + 1 CoA	nad (NAD) and coa (CoA) were added to the equation	The rxn does not exist in iAF1260 model. The abbreviation is suggested in this study. The enzyme names given in Stolyar' paper (PMID:17353934) was used as rxn name
PRPPS	ATP:D-ribose-5-phosphate pyrophosphotransferase	[c]: 1 r5p + 2 atp <==> 1 prpp + 2 amp	D70	rxn00770	R01049	[c]: 1 R5P + 2 ATP <==> 1 PRPP + 2 AMP	amp (AMP) was added to the equation	Abbrevation from the iAF1260 model
PRF5Ai	Phosphoribosylformimino-5-aminoimidazole carboxamide ribotide isomerase, phosphoribosyl-AMP cyclohydrolase, ATP phosphoribosyltransferase, imidazoleglycerol-phosphate dehydratase, imidazoleglycerol phosphate synthase (both subunits), histidinol-phosphate aminotransferase, histidinol dehydrogenase	[c]: 1 gln-L + 2 atp + 1 prpp + 2 nad --> 1 akg + 1 his-L + 2 nadh + 2 adp	D71	-	-	[c]: 1 Gln + 2 ATP + 1 PRPP + 2 NAD --> 1 aKG + 1 His + 2 NADH + 2 ADP	nad (NAD) and adp (ADP) were added to the equation	The rxn does not exist in iAF1260 model. The abbreviation is suggested in this study. The enzyme names given in Stolyar' paper (PMID:17353934) was used as rxn name
SERACT	Serine acetyltransferase; cysteine synthase A	[c]: 1 accoa + 1 ser-L --> 1 ac + 1 cys-L + 1 coa	D72	-	-	[c]: 1 AcCoA + 1 Ser --> 1 AcOH + 1 Cys + 1 CoA	coa (CoA) was added to the equation	The rxn does not exist in iAF1260 model. The abbreviation is suggested in this study. The enzyme names given in Stolyar' paper (PMID:17353934) was used as rxn name
3PGDH	D-3-phosphoglycerate dehydrogenase, phosphoserine transaminase; phosphoserine phosphatase	[c]: 1 3pg <==> 1 ser-L	D73	-	-	[c]: 1 3PG <==> 1 Ser	-	The rxn does not exist in iAF1260 model. The abbreviation is suggested in this study. The enzyme names given in Stolyar' paper (PMID:17353934) was used as rxn name
THRLS	Threonine synthase, Homoserine kinase	[c]: 1 hom-L + 1 atp --> 1 thr-L + 1 adp	D74	-	-	[c]: 1 Hse + 1 ATP --> 1 Thr + 1 ADP	adp (ADP) was added to the equation	The rxn does not exist in iAF1260 model. The abbreviation is suggested in this study. The enzyme names given in Stolyar' paper (PMID:17353934) was used as rxn name
CYSMETT	5-methyltetrahydropteroyltriglutamate-homocysteine methyltransferase, 5-methyltetrahydrofolate-homocysteine methyltransferase	[c]: 1 succoa + 1 cys-L + 1 hom-L + 1 mlthf --> 1 pyr + 1 succ + 1 met-L + 1 nh4 + 1 coa + 1 thf	D75	-	-	[c]: 1 SucCoA + 1 Cys + 1 Hse + 1 mTHF --> 1 Pyr + 1 Suc + 1 Met + 1 NH3 + 1 CoA + 1 THF	coa (CoA) and thf (THF) were added to the equation	The rxn does not exist in iAF1260 model. The abbreviation is suggested in this study. The enzyme names given in Stolyar' paper (PMID:17353934) was used as rxn name
MALS	L-Malate glyoxylate-lyase (CoA-acetylating)	[c]: 1 accoa + 1 glx + 1 h2o --> 1 mal-L + 1 coa + 1 h	D76	rxn00330	R00472	[c]: 1 AcCoA + 1 Glyox + 1 H2O --> 1 Mal + 1 CoA + 1 H+	coa (CoA), h2o (H2O) and H+ were added to the equation	Abbrevation from the iAF1260 model
PFL	Acetyl-CoA:formate C-acetyltransferase	[c]: 1 pyr + 1 coa <==> 1 accoa + 1 for	D77	rxn00157	R00212	[c]: 1 Pyr + 1 CoA <==> 1 AcCoA + 1 Form	coa (CoA) was added to the equation. Relax the irreversability constraint	Abbrevation from the iAF1260 model
FDHfdx	Formate dehydrogenase	[c]: 1 for + 1 fdxox --> 1 co2 + 1 fdxrd	D79	-	-	[c]: 1 Form + 1 Fdx(ox) --> 1 CO2 + 1 Fdx(red)	Fdx(ox) was added to the equation	The rxn does not exist in iAF1260 model. The abbreviation is suggested in this study. The enzyme names given in Stolyar' paper (PMID:17353934) was used as rxn name
FORt	Formate transfer	[c]: 1 for[c] <==> 1 for[e]	D80	-	-	[c]: 1 Form[c] <==> 1 Form[e]	-	-
H2t	Hydrogen transfer	[c]: 1 h2[e] <==> 1 h2[c]	D81	-	-	[c]: 1 H2[e] <==> 1 H2[c]	-	-
GLYAK	Glycerol kinase	[c]: 1 g3p + 1 nadh <==> 1 glyc3p + 1 nad	D82	-	-	[c]: 1 GAP + 1 NADH <==> 1 glycerol-P + 1 NAD	nad (NAD) was added to the equation	The rxn does not exist in iAF1260 model. The abbreviation is suggested in this study. The enzyme names given in Stolyar' paper (PMID:17353934) was used as rxn name
GLYK	ATP:glycerol 3-phosphotransferase	[c]: 1 adp + 1 glyc3p --> 1 atp + 1 glyc	D83	rxn00615	R00847	[c]: 1 ADP + 1 glycerol-P --> 1 ATP + 1 glycerol	adp (ADP) was added to the equation	Abbrevation from the iAF1260 model
NH4t	NH4 transfer	[c]: 1 nh4[e] --> 1 nh4[c]	D84	-	-	[c]: 1 NH3[e] --> 1 NH3[c]	-	-
LACt	Lactate transfer	1 lac-L[e] + 0.5 atp[c] <==> 0.5 adp[c] + 1 lac-L[e]	D86	-	-	1 Lac[e] + 0.5 ATP[c] <==> 0.5 ADP[c] + 1 Lac[e]	-	-
AKGS	2-oxoglutarate synthase (rev)	[c]: 1 akg + 1 fdxox + 1 coa <==> 1 succoa + 1 fdxrd + 1 co2	D87	-	-	[c]: 1 aKG + 1 Fdx(ox) + 1 CoA <==> 1 SucCoA + 1 Fdx(red) + 1 CO2 + 1 H+	coa (CoA), fdxox (Fdx(ox)) and co2 (CO2 )were added to the equation	The rxn does not exist in iAF1260 model. The abbreviation is suggested in this study. The enzyme names given in Stolyar' paper (PMID:17353934) was used as rxn name
NTP1	ATP phosphohydrolase (protein-secreting)	[c]: 1 atp + 1 h2o --> 1 adp + 1 pi + 1 h	D_ATPase	rxn00062	R00086	[c]: 1 ATP + 1 H2O --> 1 ADP + 1 Pi + 1 H+	h2o (H2O), pi (Pi) and h (H+) were added to the equation	Abbrevation from the iAF1260 model
ALCD2x	Ethanol:NAD+ oxidoreductase	[c]: 1 nad + 1 etoh <==> 1 nadh + 1 h + 1 acald	D78 was replaced by ALCD2x & ACALDor	rxn00543	R00754	-	-	D78 was replaced by ALCD2x and ACALDor. Abbrevation from the iAF1260 model
ACALDor	Acetaldehyde:NAD+ oxidoreductase (CoA-acetylating)	[c]: 1 nadh + 1 accoa + 1 H --> 1 nad + 1 coa + 1 acald	D78 was replaced by ALCD2x & ACALDor	rxn00171	R00228	-	-	D78 was replaced by ALCD2x and ACALDor. Abbrevation from the iAF1260 model
PPAr	Pyrophosphate phosphohydrolase	[c]: 1 h2o + 1 ppi --> 2 pi + 2 h	-	rxn00001	R00004	-	-	Reaction added from the Seed draft model. Abbreviation from iAF1260 model.
ADCL	4-amino-4-deoxychorismate pyruvate-lyase	[c]: 1 4adcho --> 1 pyr + 1 h + 1 4abz	-	rxn03841	R05553	-	-	Reaction added from the Seed draft model. Abbreviation from iAF1260 model.
ADCS	Chorismate:L-glutamine aminotransferase	[c]: 1 gln-L + 1 chor <==> 1 glu-L + 1 4adcho	-	rxn01257	R01716	-	-	Reaction added from the Seed draft model. Abbreviation from iAF1260 model.
ADSL1r	N6-(1,2-Dicarboxyethyl)AMP AMP-lyase	[c]: 1 dcamp <==> 1 amp + 1 fum	-	rxn00800	R01083	-	-	Reaction added from the Seed draft model. Abbreviation from iAF1260 model.
ADSL2r	1-(5'-Phosphoribosyl)-5-amino-4-(N-succinocarboxamide)-imidazole	[c]: 1 25aics <==> 1 fum + 1 aicar	-	rxn03136	R04559	-	-	Reaction added from the Seed draft model. Abbreviation from iAF1260 model.
ADSS	IMP:L-aspartate ligase (GDP-forming)	[c]: 1 gtp + 1 asp-L + 1 imp --> 1 pi + 1 gdp + 2 h + 1 dcamp	-	rxn00838	R01135	-	-	Reaction added from the Seed draft model. Abbreviation from iAF1260 model.
AICART	10-Formyltetrahydrofolate:5'-phosphoribosyl-5-amino-4-	[c]: 1 10fthf + 1 aicar <==> 1 thf + 1 fprica	-	rxn03137	R04560	-	-	Reaction added from the Seed draft model. Abbreviation from iAF1260 model.
AIRC2	NCAIR synthetase and NCAIR mutase	[c]: 1 atp + 1 hco3 + 1 air --> 1 adp + 1 pi + 1 h + 1 5aizc	-	rxn05229	-	-	-	Reaction added from the Seed draft model. Abbreviation from iAF1260 model.
DHFR	5,6,7,8-Tetrahydrofolate:NADP+ oxidoreductase	[c]: 1 nadp + 1 thf <==> 1 nadph + 1 h + 1 dhf	-	rxn00686	R00939	-	-	Reaction added from the Seed draft model. Abbreviation from iAF1260 model.
DHFS	7,8-dihydropteroate:L-glutamate ligase (ADP-forming)	[c]: 1 atp + 1 glu-L + 1 dhpt --> 1 adp + 1 pi + 1 h + 1 dhf	-	rxn01603	R02237	-	-	Reaction added from the Seed draft model. Abbreviation from iAF1260 model.
DHPS2	2-Amino-4-hydroxy-6-hydroxymethyl-7,8-dihydropteridine:4-	[c]: 1 4abz + 1 6hmhpt <==> 1 h2o + 1 dhpt	-	rxn02200	R03066	-	-	Reaction added from the Seed draft model. Abbreviation from iAF1260 model.
GARFT	10-Formyltetrahydrofolate:5'-phosphoribosylglycinamide	[c]: 1 10fthf + 1 gar <==> 1 h + 1 thf + 1 fgam	-	rxn03004	R04325	-	-	Reaction added from the Seed draft model. Abbreviation from iAF1260 model.
GART	Glycinamide ribonucleotide transformylase	[c]: 1 atp + 1 for + 1 gar --> 1 adp + 1 pi + 1 h + 1 fgam	-	rxn04783	R06974	-	-	Reaction added from the Seed draft model. Abbreviation from iAF1260 model.
GK1	ATP:(d)GMP phosphotransferase	[c]: 1 atp + 1 gmp <==> 1 adp + 1 gdp	-	rxn00239	R00332	-	-	Reaction added from the Seed draft model. Abbreviation from iAF1260 model.
GLUPRT	5-Phosphoribosylamine:pyrophosphate phosphoribosyltransferase	[c]: 1 h2o + 1 gln-L + 1 prpp --> 1 ppi + 1 glu-L + 1 pram	-	rxn00790	R01072	-	-	Reaction added from the Seed draft model. Abbreviation from iAF1260 model.
GLYCLt	Glycolate transport via proton symport	1 h[e] + 1 glyclt[e] <==> 1 h[c] + 1 glyclt[c]	-	rxn05470	-	-	-	Reaction added from the Seed draft model. Abbreviation from iAF1260 model.
GMPS2	Xanthosine-5'-phosphate:L-glutamine amido-ligase (AMP-forming)	[c]: 1 h2o + 1 atp + 1 gln-L + 1 xmp --> 1 ppi + 1 amp + 1 glu-L + 1 h + 1 gmp	-	rxn00917	R01231	-	-	Reaction added from the Seed draft model. Abbreviation from iAF1260 model.
GTPCI	GTP 7,8-8,9-dihydrolase	[c]: 1 h2o + 1 gtp --> 1 for + 1 h + 1 ahdt	-	rxn00299	R00424	-	-	Reaction added from the Seed draft model. Abbreviation from iAF1260 model.
HCO3E	Carbonic acid hydro-lyase	[c]: 1 h + 1 hco3 <==> 1 h2o + 1 co2	-	rxn00102	R00132	-	-	Reaction added from the Seed draft model. Abbreviation from iAF1260 model.
IMPC	IMP 1,2-hydrolase (decyclizing)	[c]: 1 h2o + 1 imp <==> 1 fprica	-	rxn00832	R01127	-	-	Reaction added from the Seed draft model. Abbreviation from iAF1260 model.
IMPD	IMP:NAD+ oxidoreductase	[c]: 1 h2o + 1 nad + 1 imp <==> 1 nadh + 1 h + 1 xmp	-	rxn00834	R01130	-	-	Reaction added from the Seed draft model. Abbreviation from iAF1260 model.
NDPK1	ATP:nucleoside-diphosphate phosphatransferase	[c]: 1 atp + 1 gdp <==> 1 adp + 1 gtp	-	rxn00237	R00330	-	-	Reaction added from the Seed draft model. Abbreviation from iAF1260 model.
PRAGSr	5-Phospho-D-ribosylamine:glycine ligase (ADP-forming)	[c]: 1 atp + 1 gly + 1 pram --> 1 adp + 1 pi + 1 h + 1 gar	-	rxn02895	R04144	-	-	Reaction added from the Seed draft model. Abbreviation from iAF1260 model.
PRAIS	2-(Formamido)-N1-(5-phosphoribosyl)acetamidine cyclo-ligase	[c]: 1 atp + 1 fpram <==> 1 adp + 1 pi + 1 h + 1 air	-	rxn02937	R04208	-	-	Reaction added from the Seed draft model. Abbreviation from iAF1260 model.
PRASCS	1-(5-Phosphoribosyl)-5-amino-4-carboxyimidazole:L-aspartate ligase	[c]: 1 atp + 1 asp-L + 1 5aizc --> 1 adp + 1 pi + 2 h + 1 25aics	-	rxn03147	R04591	-	-	Reaction added from the Seed draft model. Abbreviation from iAF1260 model.
PRFGS	5'-Phosphoribosylformylglycinamide:L-glutamine amido-ligase	[c]: 1 h2o + 1 atp + 1 gln-L + 1 fgam --> 1 adp + 1 pi + 1 glu-L + 1 h + 1 fpram	-	rxn03084	R04463	-	-	Reaction added from the Seed draft model. Abbreviation from iAF1260 model.
THRAi	L-Threonine acetaldehyde-lyase	[c]: 1 thr-L <==> 1 gly + 1 acald	-	rxn00541	R00751	-	-	Reaction added from the Seed draft model. Abbreviation from iAF1260 model.
ALDD2x	Acetaldehyde:NAD+ oxidoreductase	[c]: 1 acald + 1 h2o + 1 nad --> 1 ac + 2 h + 1 nadh	-	rxn00506	R00710	-	-	Reaction added based on bidrectional BLAST analysis. Abbreviation from iAF1260 model.
ALDD2y	Acetaldehyde:NADP+ oxidoreductase	[c]: 1 acald + 1 h2o + 1 nadp --> 1 ac + 2 h + 1 nadph	-	rxn00507	R00711	-	-	Reaction added based on bidrectional BLAST analysis. Abbreviation from iAF1260 model.
DHNPA1	2-Amino-4-hydroxy-6-(erythro-1,2,3-trihydroxypropyl)	[c]: 3 h2o + 1 ahdt --> 3 pi + 3 h + 1 dhnpt	-	rxn03167	R04620	-	-	Reaction added based on bidrectional BLAST analysis. Abbreviation from iAF1260 model.
DHNPA2	2-Amino-4-hydroxy-6-(D-erythro-1,2,3-trihydroxypropyl)-7,8-	[c] 1 dhnpt --> 1 6hmhpt + 1 gcald	-	rxn02504	R03504	-	-	Reaction added based on bidrectional BLAST analysis. Abbreviation from iAF1260 model. The rxn is irreversible in iAF1260
GCALDD	Glycolaldehyde:NAD+ oxidoreductase	[c]: 1 h2o + 1 nad + 1 gcald --> 1 nadh + 2 h + 1 glyclt	-	rxn00979	R01333	-	-	Reaction added based on bidrectional BLAST analysis. Abbreviation from iAF1260 model.
ACt	Acetate transfer	1 ac[e] <==> 1 ac[c]	-	-	-	-	-	-
CO2t	CO2 transfer	1 co2[e] <==> 1 co2[c]	-	-	-	-	-	-
EtOHt	Ethanol transfer	1 etoh[e] <==> 1 etoh[c]	-	-	-	-	-	-
GLYCt	Glycerol transfer	1 glyc[e] <==> 1 glyc[c]	-	-	-	-	-	-
H2Ot	H2O transfer	1 h2o[e] >==> h2o[c]	-	-	-	-	-	-
H2St	H2S transfer	1 h2s[e] <==> 1 h2s[c]	-	-	-	-	-	-
Ht	H+ transfer	1 h[e] <==> 1 h[c]	-	-	-	-	-	-
PIt	Pi transfer	1 pi[e] <==> pi[c]	-	-	-	-	-	-
SO4t	SO4 transfer	1 so4[e] <==> 1 so4[c]	-	-	-	-	-	-
EX_ac	Acetate exchange	1 ac[e] <==>	Acgen	-	-	1 AcOH[e] <==>	Renamed from Acgen to EX_AcOH	-
EX_biomass	Biomass exchange	1 biomass[c] <==>	-	-	-	-	-	-
EX_co2	CO2 exchange	1 co2[e] <==>	D_CO2	-	-	1 CO2[e] <==>	Renamed from D_CO2 to EX_CO2	-
EX_etoh	Ethanol exchange	1 etoh[e] <==>	-	-	-	-	-	-
EX_For	Formate exchange	1 for[e] <==>	-	-	-	-	-	-
EX_glyc	Glycerol exchange	1 glyc[e] <==>	-	-	-	-	-	-
EX_glyclt	Glycolate exchange	1 glyclt[e] <==>	-	-	-	-	-
EX_h	H+ exchange	1 h[e] <==>	-	-	-	-	-	-
EX_h2	H2 exchange	1 h2[e] -->	H2gen	-	-	1 H2[e] -->	Renamed from H2gen to EX_H2	-
EX_h2o	H2O exchange	1 h2o[e] <==>	-	-	-	-	-	-
EX_h2s	H2S exchange	1 h2s[e] <==>	-	-	-	-	-	-
EX_lac	Lactate exchange	1 lac-L[e] <==>	-	-	-	-	-	-
EX_nh4	NH4 exchange	1 nh4[e] <==>	-	-	-	-	-	-
EX_pi	Pi exchange	1 pi[e] <==>	-	-	-	-	-	-
EX_so4	SO4 exchange	1 so4[e} <==>	-	-	-	-	-	-
BIOMASS Reaction
BOM	Biomass reaction	0.032214 r5p + 0.082654 f6p + 0.18466 g3p + 0.057434 pep + 2.5678 accoa + 1.7731 asp-L + 0.33426 lys-L + 1.6086 gln-L + 0.19458 pro- + 0.26326 arg-L + 0.085845 cys-L + 0.12591 met-L + 0.2747 thr-L + 0.25181 ile-L + 0.31337 ser-L + 1.3033 gly + 0.1488 tyr-L + 0.17169 phe-L + 0.005723 trp-L + 0.38344 val-L + 0.62507 ala-L + 0.48646 leu-L + 0.091568 his-L + 0.19683 co2 + 1.546 mlthf + 0.26326 asn-L …	D_BIO	-	-	-	-	All the reactions producing RNA, DNA, Phospholipid Peptidoglycan, LPS, Protein and Glycogen in Stolyar's model (PMID: 17353934) were integrated into a single reaction for biomass

## Sheet: Compounds
LIST OF THE COMPOUNDS:
Abbreviation	Expanded name	Name in stolyar's model	The model Seed ID	KEGG ID
3pg	3-Phospho-D-glycerate	3PG	cpd00169	C00197
accoa	Acetyl-CoA	AcCoA	cpd00022	C00024
ac	Acetate	AcOH	cpd00029	C00033
actp	Acetyl phosphate	AcP	cpd00196	C00227
3mob	2-keto-isovalerate, or 3-Methyl-2-oxobutanoic acid	aIVA	cpd00123	C00141
akg	2-Oxoglutarate	aKG	cpd00024	C00026
ala-L	L-Alanine	Ala	cpd00035	C00041
alac-S	2-aceto-lactate	ALC	cpd00668	C00900
aps	Adenosine5-phosphosulfate	APS	cpd00193	C00224
arg-L	L-Arginine	Arg	cpd00051	C00062
aspsa	L-Aspartate 4-semialdehyde	ASA	cpd00346	C00441
asn-L	L-Asparagine	Asn	cpd00132	C00152
asp-L	L-Aspartic acid	Asp	cpd00041	C00049
atp	Adenosine 5'-triphosphate	ATP	cpd00002	C00002
adp	Adenosine 5'-diphosphate	ADP	cpd00008	C00008
amp	Adenosine 5'-phosphate	AMP	cpd00018	C00020
biomass	Biomass	BIOMASS	cpd11416	-
c3_red	Reduced cytochrome c3	C3_red	cpd12159	C02684
c3_ox	Ferricytochrome c3	C3_ox	cpd12157	C02682
chor	Chorismic acid	CHR	cpd00216	C00251
cit	Citric acid	Cit	cpd00137	C00158
co2	Carbon dioxide	CO2	cpd00011	C00011
coa	CoenzymeA	CoA	cpd00010	C00010
cys-L	L-Cysteine	Cys	cpd00084	C00097
23dhdp	L-2-3-Dihydrodipicolinate	DDP	cpd02120	C03340
e4p	D-Erythrose 4-phosphate	E4P	cpd00236	C00279
etoh	Ethanol	EtOH	cpd00363	C00469
f6p	D-fructose-6-phosphate	F6P	cpd00072	C00085
fad	Flavin adenine dinucleotid	FAD	cpd00015	C00016
fadh2	Flavin adenine dinucleotide reduced	FADH	cpd00982	C01352
fdp	D-Fructose 1,6-bisphosphate	FBP	cpd00290	C00354
fdxrd	Reduced ferredoxin	Fdx_red	cpd11620	C00138
fdxox	Oxidized ferredoxin	Fdx_ox	cpd11621	C00139
for	Formate	Form	cpd00047	C00058
fum	Fumarate	fum	cpd00106	C00122
g6p	Glucose 6-phosphate	G6P	cpd00079	C00092
g3p	Glyceraldehyde-3-phosphate	GAP	cpd00102	C00118
gln-L	L-Glutamine	Gln	cpd00053	C00064
glu-L	L-Glutamate	Glu	cpd00023	C00025
glyc	Glycerol	glycerol	cpd00100	C00116
glyc3p	Glycerol 3-phosphate	glycerol_P	cpd00080	C00093
gly	Glycine	Gly	cpd00033	C00037
glx	Glyoxylate	Glyox	cpd00040	C00048
h2	Hydrogen	H2	cpd11640	C00282
h2s	Hydrogen sulfide	H2S	cpd00239	C00283
h	H+	H+	cpd00067	C00080
h2o	H2O	H2O	cpd00001	C00001
his-L	L-Histidine	His	cpd00119	C00135
hom-L	L-Homoserine	Hse	cpd00227	C00263
ile-L	L-Isoleucine	Ile	cpd00322	C00407
indole	Indole	Ind	cpd00359	C00463
icit	Isocitrate	Isocit	cpd00260	C00311
lac-L	L-Lactate	Lac	cpd00159	C00186
leu-L	L-Leucine	Leu	cpd00107	C00123
lys-L	L-Lysine	Lys	cpd00039	C00047
mal-L	Malate	Mal	cpd00130	C00711
26dap-M	meso-2,6-Diaminoheptanedioate	mDAP	cpd00516	C00680
met-L	L-Methionine	Met	cpd00060	C00073
mlthf	5,10-Methylenetetrahydrofolate	mTHF	cpd00125	C00143
nadh	NADH	NADH	cpd00004	C00004
nad	NAD	NAD	cpd00003	C00003
nadph	NADPH	NADPH	cpd00005	C00005
nadp	NADP	NADP	cpd00006	C00006
nh4	Ammonia	NH3	cpd00013	C01342
oaa	Oxaloacetate	OAA	cpd00032	C00036
pep	Phosphoenolpyruvate	PEP	cpd00061	C00074
phe-L	L-Phenylalanine	Phe	cpd00066	C00079
pi	Orthophosphate	Pi	cpd00009	C00009
ppi	Diphosphate	PPi	cpd00012	C00013
pphn	Prephenate	PPA	cpd00219	C00254
pro-L	L-Proline	Pro	cpd00129	C00148
prpp	5-Phospho-alpha-D-ribose 1-diphosphate	PRPP	cpd00103	C00119
pyr	Pyruvate	Pyr	cpd00020	C00022
q8	Ubiquinone-8	Q	cpd15560	C17569
q8h2	Ubiquinol-8	QH2	cpd15561	QH2
r5p	ribose-5-phosphate	R5P	cpd00101	C03736
ru5p-D	D-Ribulose-5-phosphate	Ribu5P	cpd00171	C00199
sl26da	N-Succinyl-L-2,6-diaminopimelate	SDAP	cpd02698	C04421
s7p	Sedoheptulose-7-phosphate	Sed7P	cpd00238	C05382
ser-L	L-Serine	Ser	cpd00054	C00716
skm	Shikimate	SKA	cpd00383	C00493
so3	Sulfite	SO3	cpd00081	C00094
so4	Sulfate	SO4	cpd00048	C00059
succoa	Succinyl-CoA	SucCoA	cpd00078	C00091
succ	Succinate	Suc	cpd00036	C00042
thdp	2,3,4,5-Tetrahydrodipicolinate	THDP	cpd02465	C03972
thf	Tetrahydrofolate	THF	cpd00087	C00101
thr-L	L-Threonine	Thr	cpd00161	C00188
trp-L	L-Tryptophan	Trp	cpd00065	C00078
tyr-L	L-Tyrosine	Tyr	cpd00069	C00082
val-L	L-Valine	Val	cpd00156	C00183
xu5p-D	D-Xylulose 5-phosphate	X5P	cpd00198	C00231
gdp	Guanosine diphosphate	-	cpd00031	C00035
gtp	Guanosine 5'-triphosphate	-	cpd00038	C00044
acald	Acetaldehyde	-	cpd00071	C00084
imp	5'-Inosine monophosphate	-	cpd00114	C00130
gmp	Guanosine 5'-monophosphate	-	cpd00126	C00144
glyclt	Glycolate	-	cpd00139	C00160
10fthf	10-Formyltetrahydrofolate	-	cpd00201	C00234
hco3	Carbonic acid	-	cpd00242	C01353,C00288
dhf	7-8-Dihydrofolate	-	cpd00330	C00415
4abz	4-Aminobenzoic acid	-	cpd00443	C00568
xmp	xanthosine-5-phosphate	-	cpd00497	C00655
dhpt	7,8-Dihydropteroate	-	cpd00683	C00921
6hmhpt	6-hydroxymethyl dihydropterin	-	cpd00954	C01300
pram	5-Phosphoribosyl-1-amine	-	cpd01982	C03090
air	Aminoimidazole ribotide	-	cpd02140	C03373
dcamp	Dicarboxyethyl-AMP	-	cpd02375	C03794
gar	Glycinamide ribonucleotide	-	cpd02394	C03838
fgam	N-Formylglycinamide ribonucleotide	-	cpd02678	C04376
fpram	2--Formamido-N1-(5-phospho-D-ribosyl)acetamidine	-	cpd02826	C04640
aicar	5-Amino-1-(5-phospho-D-ribosyl)imidazole-4-carboxamide	-	cpd02851	C04677
fprica	5-Formamido-1--5-phospho-D-ribosylimidazole-4-carboxamide	-	cpd02884	C04734
5aizc	5-amino-1--5-phospho-D-ribosylimidazole-4-carboxylate	-	cpd02893	C04751
25aics	S-2-5-Amino-1-(5-phospho-D-ribosyl)imidazole-4-carboxamido-succinate	-	cpd02921	C04823,C04811
ahdt	2-Amino-4-hydroxy-6--erythro-1-2-3-trihydroxypropyldihydropteridinetriphosphate	-	cpd02978	C04895
4adcho	4-Amino-4-deoxychorismate	-	cpd08210	C11355
dhnpt	Dihydroneopterin	-	cpd02961	C04874
gcald	Glycolaldehyde	-	cpd00229	C00266

## Sheet: Details of corrections
DETAILS OF MODIFICATIONS
1) Reaction D78 (1 AcCoA + 2 NADH + 2 H+ --> 1 EtOH + 2 NAD + 1 CoA) was replcaed by the following two reactions
ALCD2x (R00754 rxn00543) 1 NAD + 1 EtOH <==> 1 NADH + 1 H+ + 1 acald
ACALDor (R00228 rxn00171) 1 NADH + 1 AcCoA + 1 H+ --> 1 NAD + 1 CoA + 1 acald
2) Relax irreversability constraints of the rxns already exist in the Stolyar's et al model
Rxn name	Rxn name in Stolyar's model	Details
PFOXDR	D14	This reaciton is reversible in the model for C. cellulylyticium. Also, it is reversible in the Model Seed
PTAr	D30	Reversible in iAF1260 as well as the metabolic model for the C. cellulolyticium
ACKr	D31	Reversible in iAF1260 as well as the metabolic model for the C. cellulolyticium
3) Reactions added from the KEGG database based on the bi-directional BLAST analysis
Reaction	Query sequence	Query name	Organism	Evalue (forward)	Evalue (backward)	Hit (Accession)	Length	Coverage_hit(%)	Coverage_query(%)
ALDD2x (R00710 or rxn00506: 1 acald + 1 H2O + 1 NAD --> 1 AcOH + 2 H+ + 1 NAD) and ALDD2y (R00711 or rxn00507: 1 acald + 1 H2O + 1 NADP --> 1 AcOH + 2 H+ + 1 NADPH) (1.2.1.3)	>tr|E1JWA8|E1JWA8_DESFR Aldehyde dehydrogenase (NAD(+)) OS=Desulfovibrio fructosovorans JJ GN=DesfrDRAFT_1907 PE=3 SV=1	Aldehyde dehydrogenase	Desulfovibrio fructosovorans	2e-48	4e-49	putA (Q725V6)	1006	47.21	96.93
	MKPKLDDTYKLFINGKWVESSCGKTFEATNPANGETLATCANACPDDVDMAVAAAWDAFP	-		4e-34	9e-31	DVU_3294 (Q725Y0)	464	91.16	86.32
	AWKKTSPQERAAMLNKIADLIDANADHLAMVETCDNGKPIRETKNIDVPLSSDHFRYFAS	-
	VVRTEEGRAAMIDDQTMSIILREPIGVVGQIIPWNFPLLMAAWKISPALAAGDCVVIKPS	-
	IETSLSLLELAKIMEQALPAGVVNVITGKGSLAGNAMLEHDGFTKLAFTGSTEVGYTVAE	-
	SASKRLIPSTLELGGKSANIFFPDAPMEKAIEGIQLGILLNQGQVCCAGSRAFIHEDIYD	-
	AFVEKAAEAFSKVTVGLPWEPDTQMGSQINERQLEKILAYVQVGKDEGAKVAVGGERING	-
	KLGKGAFMRPTLLAGVTNDMRVAREEIFGPVVCAIKFKDEDEVVAMANDNEYGLGGAVWT	-
	KDINRALRVARGVETGRMWVNTYNILPAHAPFGGYKKSGIGRENHSMMLDHYTQNKNIFI
	SLSEDKIGLY
R03504 (4.1.2.25)	>sp|P29251|FOL1_PNECA Folic acid synthesis protein fol1 OS=Pneumocystis	Folic acid synthesis protein fol1	Pneumocystis carinii	7e-36	2e-34	folP (Q72CK4)	286	91.95	34.78	The query has conserrved domain for folP
	carinii GN=fol1 PE=1 SV=1	-
	MIFKSLKIFPFYQIYGFRFLKGMIFKKKIHLSKLNKNHDLIHIHSLTLKSIVGKNSWAQR	-
	LLQPVVLTLSMGINASLSGNMDDLSYSIDYATVYKEVFKLVENSKFENLLDLSDKISKVV	-
	LGDKCKGNWVKVIAETPKGHLLAETGLQIIRRKDGIREIDDQFFIKNLSLYTIIGINPEE	-
	RVNKQNIIIDLILFKSSINLECKDDFIINTYNIEKLLKEIVKHVEESTFKTIEALALSIA	-
	RISCISHNIEKIIVKVKKSCALAFAESAGVEIVRSRSCFSSNNYIKSENSIDNEAVYISL	-
	GSNLGNRIKFILDAIEKMSIKGIKVLKTSMLYESKPMYFKDQPAFYNAVCKVQTSLHPEQ	-
	LLFELQLIEKELGRVKVIDKGPRCIDLDIVFYGRKIINSESLIIPHPRVLERSFVLKPLL	-
	DISGDLVHPVTGLSIASYFEKIVDHDIKPVLPFLYKNKSIDFSFRSYKAPTYIMAILNLT	-
	PDSFFDGGIHSYDSVLIDVEKFINAGATIIDIGGQSTRPGSYIIPLEEEIFRVIPAIKYL	-
	QKTYPDILISIDTFRSEVAEQAVKAGASLVNDISGGRYDPKMFNTVARLKVPICIMHMRG	-
	NFLNMDNLTDYGTDIIEQITIELEKLLNSAEKSGIPRWNIILDPGLGFSKTLHQNIELLR	-
	RFNELKSKNCFNGLPWLLGPSRKRFTGFITGDNMPKDRIWGTVAAVVASISGGCDIIRVH	-
	DVYEMYKISKMSDAIWKEIY	-
R04620 (3.1.3.1)	>tr|B8J446|B8J446_DESDA Cytochrome d ubiquinol oxidase, subunit II OS=Desulfovibrio desulfuricans (strain ATCC 27774 / DSM 6949) GN=Ddes_2195 PE=4 SV=1	Cytochrome d ubiquinol oxidase, subunit II	Desulfovibrio desulfuricans	3e-108	6e-120	cydB (Q726A3)	341	100	100
	MLETTWFVLWALLWAVYFILDGFDLGMGSLLPFLGKDENERRIMYNAAGPFWDGNEVWLI	-
	AAGGVTFAAFPKAYAVMFSALYAPLLMLLFALIFRAVSFEFRSKVEHTAWRSLWDGVHFV	-
	ANLVPCILLGVAFANLFMGIPVDAQGVYHGNLLALLNVYGLAGGIFFLCMFVLHGSLWLA	-
	IKSRGELQIRAVATASFVWPIMLVLLVAFLILTAFYTKLYDNYLAMPALLVLPLVALAGL	-
	IGARIMLHAGKLWLAWGFSALFILGVTFFGVMGMYPGMIISSIDPAATVTAFNGASSQLT	-
	LKIMLGVALVMVPIVLLYQFWMYRLFSAPVLPKDLDDEHAY	-
R01333 (1.2.1.21)	>tr|D2L9L2|D2L9L2_9DELT Glycolaldehyde dehydrogenase OS=Desulfovibrio sp. FW1012B GN=DFW101DRAFT_3375 PE=3 SV=1	Glycolaldehyde dehydrogenase	Desulfovibrio sp. FW1012B	1e-47	8e-50	putA (Q725V6)	1006	41.84	87.52
	MRRYQMFIDGAFLEHAGPMGQVVSPATEEVVSEYPVGNADDVDMAVGAAARAQPKWAART	-		1e-31	3e-30	DVU_3294 (Q725Y0)	464	86.63	83.57
	SIDRAGHLVRIAAAVREKADALARTISEEQGKVLALARTEVLFTADYIDYMAGFARRYEG	-
	EILESDRVGENIFLFKKPIGVVAGILPWNFPFFLIARKAAPALVTGNTVVVKPSSLTPNN	-
	AFEFARIVEECKLPPGVFNLVTGSGSEVGGSLAGHPKVGMVTFTGSVPGGVAIMQAAAEN	-
	VTKVSLELGGKAPAIVMADADLDLAVRAIHASRVLNTGQVCNCAERVYVEEPVAELFTAK	-
	MVAAMAATRFGDPLAESGLDMGPLVSQDQLESVEAAVARAIGDGAILRTGGKRAEGRRGY	-
	HFEPTVLAQCRQEWDIMRQEIFGPVLPIATFTDLDEAIALANDSDYGLTSSLYTTRLDVA	-
	LRAANELKFGETYVNRENFEAMQGFHAGWRKSGIGGADGKHGLEEFLQTRVVYMQYNPAG	-
	K
4) Rxns added to the model from a draft reconstructed model of D. vulgaris in SEED
Note: Not all rxns from the draft Seed model were included. We added only the minimum number of rxns from the Seed model (listed below) that was needed to fix the growth problem of Stolyar's model (PMID: 17353934) after correcting the cofactor balance and rxn equations
Rxn name	Model Seed ID
PPAr	rxn00001
ADCL	rxn03841
ADCS	rxn01257
ADSL1r	rxn00800
ADSL2r	rxn03136
ADSS	rxn00838
AICART	rxn03137
AIRC2	rxn05229
DHFR	rxn00686
DHFS	rxn01603
DHPS2	rxn02200
GARFT	rxn03004
GART	rxn04783
GK1	rxn00239
GLUPRT	rxn00790
GLYCLt	rxn05470
GMPS2	rxn00917
GTPCI	rxn00299
HCO3E	rxn00102
IMPC	rxn00832
IMPD	rxn00834
NDPK1	rxn00237
PRAGSr	rxn02895
PRAIS	rxn02937
PRASCS	rxn03147
PRFGS	rxn03084
THRAi	rxn00541
ALDD2x	rxn00506
ALDD2y	rxn00507
DHNPA1	rxn03167
DHNPA2	rxn02504
GCALDD	rxn00979

## Sheet: Unbounded rxns
List of the unbounded rxns in the original model of D. vulgaris, which may signify the presence of loops
D27
D28
D30
D31
D33
